# Supplementary material for: Effect of Short-Term Supplementation with Ready-to-Use Therapeutic Food or Micronutrients for Children after Illness for Prevention of Malnutrition: A Randomised Controlled Trial in Uganda
Source: PLoS Med. 2016 Feb 9;13(2):e1001951. doi: 10.1371/journal.pmed.1001951 (PMC4747529; doi:10.1371/journal.pmed.1001951)
Supplement: S1 Data — (TXT) [file pmed.1001951.s001.txt]

Data including endpoints of study related to study:
"Effect of short-term supplementation with ready-to-use
therapeutic food or micronutrients for children after 
illness for prevention of malnutrition: a randomised controlled trial in Uganda"

legend:
c1:participant identification number
c2:group: 1=RUTF; 2=CTRL; 3=MNP
c3:maximum duration in study (days)
c4:number of primary endpoints (NNO)
c5:time to first primary endpoint (NNO)
c6:completed study
c7:drop out from study
c8:death 

c1	c2	c2	c4	c5	c6	c7	c8
1	3	168	0		1	0	0
2	3	168	0		1	0	0
3	2	167	0		1	0	0
4	1	168	0		1	0	0
5	3	168	0		1	0	0
6	3	168	0		1	0	0
7	3	169	0		1	0	0
8	3	154	0		1	0	0
9	3	14	0		0	1	
10	1	168	0		1	0	0
11	2	169	0		1	0	0
12	2	169	1	14	1	0	0
13	3	168	0		1	0	0
14	1	168	0		1	0	0
15	3	168	0		1	0	0
16	1	168	0		1	0	0
17	3	168	0		1	0	0
18	1	141	0		0	1	
19	3	166	0		1	0	0
20	2	168	0		1	0	0
21	3	168	0		1	0	0
22	2	168	0		1	0	0
23	3	140	0		0	1	
24	2	168	0		1	0	0
26	3	0			0	1	
28	2	168	0		1	0	0
29	3	168	0		1	0	0
30	1	167	0		1	0	0
31	2	168	0		1	0	0
32	1	168	0		1	0	0
33	1	168	0		1	0	0
34	3	168	0		1	0	0
35	2	140	0		0	1	
36	2	169	0		1	0	0
37	1	169	0		1	0	0
38	1	63	0		0	1	
39	3	168	0		1	0	0
40	2	168	0		1	0	0
41	2	173	0		1	0	0
42	2	168	0		1	0	0
43	3	168	0		1	0	0
44	1	168	0		1	0	0
45	1	168	0		1	0	0
46	1	168	0		1	0	0
47	2	170	1	14	1	0	0
48	3	168	0		1	0	0
49	3	168	0		1	0	0
50	2	28	0		0	1	1
51	3	167	0		1	0	0
52	1	168	0		1	0	0
53	3	168	0		1	0	0
54	3	169	0		1	0	0
55	3	167	0		1	0	0
56	1	169	0		1	0	0
57	2	168	0		1	0	0
58	2	168	0		1	0	0
59	3	167	0		1	0	0
60	2	112	0		0	1	
61	3	168	0		1	0	0
62	2	168	0		1	0	0
63	3	168	0		1	0	0
64	3	168	0		1	0	0
65	3	168	0		1	0	0
66	3	168	0		1	0	0
67	3	113	0		0	1	
68	2	168	1	14	1	0	0
69	2	168	0		1	0	0
70	3	169	0		1	0	0
71	3	169	0		1	0	0
72	3	166	0		1	0	0
73	2	147	0		0	1	
74	3	168	0		1	0	0
75	2	168	0		1	0	0
76	2	168	0		1	0	0
77	1	175	0		1	0	0
78	2	168	0		1	0	0
79	3	168	0		1	0	0
80	2	169	0		1	0	0
81	3	168	0		1	0	0
82	3	168	0		1	0	0
83	2	168	0		1	0	0
85	3	28	0		0	1	
86	2	167	0		1	0	0
87	1	168	0		1	0	0
88	3	133	0		0	1	
89	1	175	0		1	0	0
90	3	169	0		1	0	0
91	1	168	0		1	0	0
92	1	168	0		1	0	0
93	1	168	0		1	0	0
94	1	169	0		1	0	0
95	2	168	0		1	0	0
96	2	168	0		1	0	0
97	1	168	0		1	0	0
98	2	169	0		1	0	0
99	1	168	0		1	0	0
100	1	27	0		0	1	
101	1	168	0		1	0	0
102	3	168	0		1	0	0
103	3	167	0		1	0	0
104	2	168	0		1	0	0
105	1	168	0		1	0	0
106	1	168	0		1	0	0
107	3	168	0		1	0	0
108	1	168	3	27	1	0	0
109	3	168	0		1	0	0
110	3	169	0		1	0	0
111	3	168	0		1	0	0
112	1	168	0		1	0	0
113	1	168	2	29	1	0	0
114	3	169	0		1	0	0
115	1	168	0		1	0	0
116	3	168	0		1	0	0
117	3	168	0		1	0	0
118	3	168	0		1	0	0
119	1	168	0		1	0	0
120	1	168	0		1	0	0
121	1	169	0		1	0	0
122	3	168	0		1	0	0
123	2	140	0		0	1	
124	3	168	0		1	0	0
125	1	168	0		1	0	0
126	2	168	0		1	0	0
127	1	169	0		1	0	0
128	2	168	0		1	0	0
129	2	168	1	89	1	0	0
130	2	167	0		1	0	0
131	3	168	0		1	0	0
132	2	169	0		1	0	0
133	3	100	0		0	1	
134	3	168	0		1	0	0
135	2	168	0		1	0	0
136	1	168	0		1	0	0
137	3	168	1	84	1	0	0
138	3	154	0		1	0	0
139	3	140	2	125	0	1	
140	1	168	0		1	0	0
141	1	168	0		1	0	0
142	2	168	0		1	0	0
143	1	168	0		1	0	0
144	3	168	0		1	0	0
145	3	140	0		0	1	
146	2	152	2	113	0	1	
147	3	168	0		1	0	0
148	2	168	0		1	0	0
149	3	168	2	84	1	0	0
150	3	168	0		1	0	0
151	2	168	0		1	0	0
152	3	169	0		1	0	0
153	2	0			0	1	
154	2	168	0		1	0	0
155	1	168	0		1	0	0
157	3	168	0		1	0	0
158	3	167	0		1	0	0
159	1	167	0		1	0	0
160	1	168	0		1	0	0
161	3	168	0		1	0	0
162	3	169	0		1	0	0
163	1	168	0		1	0	0
164	3	168	0		1	0	0
165	3	0			0	1	
166	1	168	0		1	0	0
167	2	169	0		1	0	0
168	1	169	0		1	0	0
169	2	91	0		0	1	1
170	3	168	0		1	0	0
171	3	168	0		1	0	0
172	1	168	0		1	0	0
173	3	168	0		1	0	0
174	1	168	0		1	0	0
175	3	169	0		1	0	0
176	1	167	0		1	0	0
177	1	145	0		0	1	
178	1	168	0		1	0	0
179	2	168	0		1	0	0
180	2	168	0		1	0	0
181	3	168	2	72	1	0	0
182	1	168	0		1	0	0
183	2	168	0		1	0	0
184	1	168	0		1	0	0
185	2	168	0		1	0	0
186	1	168	1	15	1	0	0
187	2	168	0		1	0	0
188	3	168	0		1	0	0
190	2	168	0		1	0	0
191	2	169	0		1	0	0
192	1	169	0		1	0	0
193	3	167	0		1	0	0
194	2	168	0		1	0	0
195	2	168	0		1	0	0
196	1	168	0		1	0	0
197	3	168	0		1	0	0
198	1	168	0		1	0	0
199	1	168	0		1	0	0
200	1	169	0		1	0	0
201	2	169	0		1	0	0
202	2	170	0		1	0	0
203	2	168	0		1	0	0
204	2	15	0		0	1	
205	1	168	0		1	0	0
206	2	166	0		1	0	0
207	1	168	0		1	0	0
208	2	140	0		0	1	
209	1	168	0		1	0	0
210	1	168	0		1	0	0
211	1	168	0		1	0	0
212	2	140	0		0	1	
213	2	0			0	1	
214	3	168	0		1	0	0
215	1	168	0		1	0	0
216	1	168	0		1	0	0
217	1	168	0		1	0	0
218	1	168	0		1	0	0
219	1	170	0		1	0	0
220	2	168	0		1	0	0
221	1	168	0		1	0	0
222	3	168	0		1	0	0
223	2	168	0		1	0	0
224	2	168	0		1	0	0
225	1	168	0		1	0	0
226	1	168	0		1	0	0
227	3	168	0		1	0	0
228	3	169	0		1	0	0
229	3	169	0		1	0	0
230	2	168	0		1	0	0
231	3	168	0		1	0	0
232	3	168	0		1	0	0
233	1	168	0		1	0	0
234	3	168	0		1	0	0
235	1	140	0		0	1	
236	3	168	0		1	0	0
237	1	169	0		1	0	0
238	3	168	0		1	0	0
239	3	167	0		1	0	0
240	3	168	0		1	0	0
241	3	167	0		1	0	0
242	1	168	0		1	0	0
243	2	141	0		0	1	
244	1	168	0		1	0	0
245	1	168	0		1	0	0
246	3	168	0		1	0	0
247	2	28	0		0	1	
248	1	113	0		0	1	
249	2	168	0		1	0	0
250	1	168	0		1	0	0
251	3	163	0		1	0	0
252	1	168	0		1	0	0
253	1	168	0		1	0	0
254	3	168	0		1	0	0
255	3	141	0		0	1	
256	3	189	0		1	0	0
257	1	169	3	75	1	0	0
258	2	140	0		0	1	
259	2	168	0		1	0	0
260	1	140	0		0	1	
261	2	169	0		1	0	0
262	2	168	0		1	0	0
263	1	168	0		1	0	0
264	3	168	0		1	0	0
265	2	168	0		1	0	0
266	3	168	0		1	0	0
267	2	166	0		1	0	0
268	3	168	0		1	0	0
269	2	168	3	36	1	0	0
270	2	168	0		1	0	0
271	2	168	0		1	0	0
272	2	169	0		1	0	0
273	1	168	1	14	1	0	0
274	2	168	3	28	1	0	0
275	2	168	0		1	0	0
276	1	168	0		1	0	0
277	3	112	0		0	1	
278	2	165	0		1	0	0
279	3	168	0		1	0	0
280	3	133	0		0	1	
281	2	168	0		1	0	0
282	1	168	0		1	0	0
283	1	140	0		0	1	
284	2	168	0		1	0	0
285	3	168	1	112	1	0	0
286	2	168	0		1	0	0
287	3	167	0		1	0	0
288	2	140	0		0	1	
289	3	167	0		1	0	0
290	2	166	0		1	0	0
291	1	168	0		1	0	0
292	1	168	0		1	0	0
293	2	136	1	48	0	1	
294	3	167	0		1	0	0
295	3	168	0		1	0	0
296	2	170	0		1	0	0
297	2	175	0		1	0	0
298	1	168	0		1	0	0
299	1	139	0		0	1	
300	2	168	0		1	0	0
301	3	168	0		1	0	0
302	1	168	0		1	0	0
303	2	170	0		1	0	0
304	2	154	0		1	0	0
305	1	174	0		1	0	0
306	1	168	0		1	0	0
307	1	168	0		1	0	0
308	1	168	0		1	0	0
309	3	167	0		1	0	0
310	3	168	0		1	0	0
311	1	168	0		1	0	0
312	3	139	0		0	1	
313	2	168	0		1	0	0
314	3	140	1	28	0	1	
315	2	176	0		1	0	0
316	2	168	0		1	0	0
317	2	175	0		1	0	0
318	1	168	0		1	0	0
319	2	0			0	1	
320	3	168	0		1	0	0
321	1	140	1	119	0	1	
322	2	168	7	84	1	0	0
323	1	168	0		1	0	0
324	2	175	0		1	0	0
325	1	168	0		1	0	0
326	1	168	0		1	0	0
327	2	169	0		1	0	0
328	3	167	0		1	0	0
329	2	0			0	1	
330	3	176	0		1	0	0
331	3	177	0		1	0	0
332	3	175	0		1	0	0
333	2	166	0		1	0	0
334	3	168	0		1	0	0
335	3	168	0		1	0	0
336	3	168	0		1	0	0
337	1	169	0		1	0	0
338	1	168	0		1	0	0
339	3	167	7	48	1	0	0
340	3	168	1	131	1	0	0
341	1	168	0		1	0	0
342	2	175	0		1	0	0
343	2	169	0		1	0	0
344	1	168	0		1	0	0
345	1	166	0		1	0	0
346	1	168	0		1	0	0
347	3	168	0		1	0	0
348	3	168	0		1	0	0
349	1	107	0		0	1	
350	3	112	0		0	1	
351	2	169	0		1	0	0
352	2	168	0		1	0	0
353	3	170	0		1	0	0
354	2	168	0		1	0	0
355	2	168	1	141	1	0	0
356	1	168	0		1	0	0
357	1	168	0		1	0	0
358	1	169	0		1	0	0
359	1	0			0	1	
360	3	168	0		1	0	0
361	3	168	0		1	0	0
362	3	169	0		1	0	0
363	2	168	0		1	0	0
364	3	168	0		1	0	0
365	2	170	0		1	0	0
366	1	169	0		1	0	0
367	3	168	0		1	0	0
368	1	168	0		1	0	0
369	3	168	0		1	0	0
370	2	168	0		1	0	0
371	3	182	0		1	0	0
372	3	168	0		1	0	0
373	2	174	4	110	1	0	0
374	3	167	0		1	0	0
375	1	168	0		1	0	0
376	2	168	0		1	0	0
377	3	168	0		1	0	0
378	3	168	0		1	0	0
379	3	171	0		1	0	0
381	1	168	0		1	0	0
382	1	168	0		1	0	0
383	1	169	0		1	0	0
384	2	112	0		0	1	
385	3	113	0		0	1	
386	2	168	0		1	0	0
387	1	168	0		1	0	0
388	3	168	0		1	0	0
389	2	168	0		1	0	0
390	3	168	0		1	0	0
391	1	168	0		1	0	0
392	2	168	0		1	0	0
393	1	168	0		1	0	0
394	1	168	0		1	0	0
395	3	168	0		1	0	0
396	1	168	0		1	0	0
397	2	168	0		1	0	0
398	3	168	0		1	0	0
399	1	142	0		0	1	
400	3	168	0		1	0	0
402	2	168	0		1	0	0
403	3	175	0		1	0	0
404	3	168	3	51	1	0	0
405	2	168	0		1	0	0
406	3	182	0		1	0	0
407	2	168	0		1	0	0
408	1	178	0		1	0	0
409	1	28	0		0	1	
410	2	168	1	28	1	0	0
411	3	168	1	88	1	0	0
412	2	168	0		1	0	0
413	3	170	0		1	0	0
414	1	169	0		1	0	0
415	3	168	0		1	0	0
416	1	168	0		1	0	0
417	2	168	0		1	0	0
418	2	169	1	29	1	0	0
419	3	168	0		1	0	0
420	1	167	0		1	0	0
421	2	168	0		1	0	0
422	1	168	5	84	1	0	0
423	3	168	0		1	0	0
424	1	168	0		1	0	0
425	3	168	0		1	0	0
426	1	168	1	88	1	0	0
427	3	139	0		0	1	
428	1	33	1	33	0	1	
429	1	57	0		0	1	
430	2	173	0		1	0	0
431	1	168	0		1	0	0
432	1	168	0		1	0	0
433	3	168	0		1	0	0
434	1	140	0		0	1	
435	3	168	0		1	0	0
436	2	168	0		1	0	0
437	1	168	0		1	0	0
438	3	168	1	127	1	0	0
439	3	168	0		1	0	0
440	2	169	0		1	0	0
441	1	169	0		1	0	0
442	3	168	1	168	1	0	0
443	1	168	0		1	0	0
444	2	168	0		1	0	0
445	3	112	6	14	0	1	
446	3	168	0		1	0	0
447	2	168	0		1	0	0
448	3	168	0		1	0	0
449	3	168	0		1	0	0
450	1	140	2	114	0	1	
451	1	168	0		1	0	0
452	1	168	0		1	0	0
454	2	168	0		1	0	0
455	2	169	0		1	0	0
456	3	169	2	6	1	0	0
457	1	168	0		1	0	0
458	1	168	0		1	0	0
459	1	168	0		1	0	0
460	1	171	0		1	0	0
461	3	168	0		1	0	0
462	2	168	0		1	0	0
463	1	98	0		0	1	
464	1	167	0		1	0	0
465	1	168	0		1	0	0
466	1	176	0		1	0	0
467	1	175	0		1	0	0
468	2	168	0		1	0	0
469	1	169	0		1	0	0
470	2	168	0		1	0	0
471	2	142	1	121	0	1	
472	2	168	0		1	0	0
473	3	168	0		1	0	0
474	1	168	0		1	0	0
475	3	168	0		1	0	0
476	3	168	2	112	1	0	0
477	3	168	0		1	0	0
478	3	168	0		1	0	0
479	2	169	0		1	0	0
480	1	168	0		1	0	0
481	3	168	0		1	0	0
482	3	171	3	1	1	0	0
483	2	140	0		0	1	1
484	1	168	0		1	0	0
485	2	170	0		1	0	0
486	1	143	0		0	1	
487	2	168	0		1	0	0
488	1	84	0		0	1	
489	2	170	0		1	0	0
490	2	168	0		1	0	0
491	1	168	3	14	1	0	0
492	2	175	0		1	0	0
493	2	175	0		1	0	0
494	3	168	0		1	0	0
495	2	168	0		1	0	0
496	2	140	0		0	1	
497	3	0			0	1	
498	1	198	1	40	1	0	0
499	1	168	0		1	0	0
500	2	140	0		0	1	
501	2	140	0		0	1	
502	1	168	2	82	1	0	0
503	2	168	0		1	0	0
504	1	166	0		1	0	0
505	3	169	0		1	0	0
506	2	175	0		1	0	0
507	1	168	0		1	0	0
508	3	140	0		0	1	
509	2	168	0		1	0	0
510	2	168	1	14	1	0	0
511	2	169	0		1	0	0
512	1	168	0		1	0	0
513	2	166	0		1	0	0
514	2	168	0		1	0	0
515	2	168	0		1	0	0
516	1	168	0		1	0	0
517	3	168	0		1	0	0
518	2	168	0		1	0	0
519	3	168	1	140	1	0	0
520	2	168	1	28	1	0	0
521	2	84	0		0	1	
522	3	168	0		1	0	0
523	2	168	0		1	0	0
524	2	168	0		1	0	0
525	1	168	0		1	0	0
526	2	168	0		1	0	0
527	3	168	0		1	0	0
528	3	168	0		1	0	0
529	1	168	0		1	0	0
530	1	168	0		1	0	0
531	2	168	0		1	0	0
532	3	168	0		1	0	0
533	2	167	0		1	0	0
534	3	168	0		1	0	0
535	1	169	0		1	0	0
536	3	170	0		1	0	0
537	3	168	7	56	1	0	0
538	3	58	0		0	1	
539	2	170	0		1	0	0
540	3	168	2	42	1	0	0
541	2	168	0		1	0	0
542	1	168	7	21	1	0	0
543	1	169	0		1	0	0
544	1	171	0		1	0	0
545	1	59	0		0	1	
546	2	168	0		1	0	0
547	1	168	0		1	0	0
548	1	140	2	7	0	1	
549	1	168	0		1	0	0
550	2	168	0		1	0	0
551	2	168	0		1	0	0
552	1	170	0		1	0	0
553	3	168	0		1	0	0
554	3	169	0		1	0	0
555	3	168	0		1	0	0
556	2	85	0		0	1	
557	1	168	0		1	0	0
558	1	168	0		1	0	0
559	3	168	0		1	0	0
560	1	81	0		0	1	
561	1	168	0		1	0	0
562	3	168	0		1	0	0
563	3	168	1	138	1	0	0
564	2	168	0		1	0	0
565	2	168	0		1	0	0
566	2	168	0		1	0	0
567	2	168	1	112	1	0	0
568	3	168	0		1	0	0
569	3	168	0		1	0	0
570	3	168	0		1	0	0
571	1	168	0		1	0	0
572	2	168	0		1	0	0
573	1	168	4	25	1	0	0
574	3	168	0		1	0	0
575	3	168	0		1	0	0
576	2	168	0		1	0	0
577	3	168	0		1	0	0
578	3	168	0		1	0	0
579	3	168	0		1	0	0
580	1	168	0		1	0	0
581	3	168	0		1	0	0
582	3	168	0		1	0	0
583	3	168	0		1	0	0
584	2	168	0		1	0	0
585	2	168	0		1	0	0
586	2	168	0		1	0	0
587	3	169	0		1	0	0
588	1	168	0		1	0	0
589	2	168	0		1	0	0
590	2	140	0		0	1	
591	2	167	0		1	0	0
592	1	168	1	69	1	0	0
593	2	168	0		1	0	0
594	2	0			0	1	
595	3	168	0		1	0	0
596	1	168	0		1	0	0
597	1	168	0		1	0	0
598	3	167	0		1	0	0
599	3	169	0		1	0	0
600	3	168	0		1	0	0
601	3	168	0		1	0	0
602	2	141	0		0	1	
603	1	55	0		0	1	
604	2	168	0		1	0	0
605	1	168	0		1	0	0
606	2	168	0		1	0	0
607	2	175	1	140	1	0	0
608	3	167	0		1	0	0
609	1	168	0		1	0	0
610	1	168	0		1	0	0
611	3	168	1	168	1	0	0
612	1	169	0		1	0	0
613	1	140	0		0	1	
614	2	140	0		0	1	
615	1	140	0		0	1	
616	1	141	0		0	1	
617	1	84	2	8	0	1	
618	1	140	0		0	1	
619	3	172	0		1	0	0
620	1	140	0		0	1	
621	1	140	0		0	1	
622	3	169	0		1	0	0
623	2	168	0		1	0	0
624	3	162	0		1	0	0
625	1	168	0		1	0	0
626	1	168	0		1	0	0
627	1	105	0		0	1	
628	1	168	0		1	0	0
629	1	168	0		1	0	0
630	1	112	4	3	0	1	
631	2	168	0		1	0	0
632	3	168	0		1	0	0
633	1	175	0		1	0	0
634	3	168	2	74	1	0	0
635	1	168	0		1	0	0
636	3	134	0		0	1	
637	1	168	0		1	0	0
638	2	168	0		1	0	0
639	2	112	0		0	1	
640	3	168	0		1	0	0
642	2	171	1	171	1	0	0
643	1	168	0		1	0	0
644	3	168	0		1	0	0
645	2	169	0		1	0	0
646	1	169	0		1	0	0
647	2	166	0		1	0	0
648	2	170	0		1	0	0
649	1	168	0		1	0	0
650	1	168	0		1	0	0
651	2	168	0		1	0	0
652	3	168	2	14	1	0	0
653	2	168	0		1	0	0
654	1	203	0		1	0	0
655	2	168	0		1	0	0
656	2	168	0		1	0	0
657	3	168	0		1	0	0
658	2	168	0		1	0	0
659	2	168	0		1	0	0
660	2	167	3	125	1	0	0
661	3	181	0		1	0	0
662	2	141	0		0	1	
663	3	176	0		1	0	0
664	2	166	0		1	0	0
665	3	169	0		1	0	0
666	2	166	0		1	0	0
667	2	169	0		1	0	0
668	2	168	0		1	0	0
669	1	168	0		1	0	0
670	1	168	0		1	0	0
671	1	28	0		0	1	
672	3	168	0		1	0	0
673	2	168	0		1	0	0
674	2	168	0		1	0	0
675	1	169	0		1	0	0
676	1	168	0		1	0	0
677	1	168	0		1	0	0
678	3	84	0		0	1	
679	1	175	0		1	0	0
680	1	172	0		1	0	0
681	1	168	0		1	0	0
682	2	28	0		0	1	
683	2	169	0		1	0	0
684	2	169	0		1	0	0
685	1	169	0		1	0	0
686	1	169	0		1	0	0
687	3	170	0		1	0	0
688	1	169	0		1	0	0
689	2	169	0		1	0	0
690	3	176	0		1	0	0
691	1	168	0		1	0	0
692	3	175	0		1	0	0
693	2	167	0		1	0	0
694	2	168	0		1	0	0
695	2	169	0		1	0	0
696	2	170	0		1	0	0
697	2	168	2	28	1	0	0
698	1	169	0		1	0	0
699	1	168	0		1	0	0
700	3	168	0		1	0	0
701	1	175	0		1	0	0
702	3	167	0		1	0	0
703	3	168	0		1	0	0
704	2	168	0		1	0	0
705	1	168	0		1	0	0
706	3	168	0		1	0	0
707	1	168	0		1	0	0
708	3	168	0		1	0	0
709	3	173	0		1	0	0
710	3	167	0		1	0	0
711	1	168	0		1	0	0
712	1	172	0		1	0	0
713	2	176	0		1	0	0
714	2	168	1	42	1	0	0
715	2	175	0		1	0	0
716	3	159	1	85	1	0	0
717	2	168	0		1	0	0
718	3	168	0		1	0	0
719	3	168	0		1	0	0
720	3	168	2	28	1	0	0
721	1	42	0		0	1	
722	1	168	0		1	0	0
723	3	77	0		0	1	
724	3	165	0		1	0	0
725	3	140	0		0	1	
726	2	175	0		1	0	0
727	2	169	0		1	0	0
728	3	168	0		1	0	0
729	1	168	0		1	0	0
730	2	169	0		1	0	0
731	2	169	0		1	0	0
732	1	177	0		1	0	0
733	3	168	0		1	0	0
734	2	168	0		1	0	0
735	2	141	2	42	0	1	
736	1	168	0		1	0	0
737	3	168	0		1	0	0
738	2	169	2	42	1	0	0
739	1	168	0		1	0	0
740	1	140	0		0	1	
741	3	168	0		1	0	0
742	2	168	0		1	0	0
743	2	168	0		1	0	0
744	2	63	0		0	1	
745	2	169	0		1	0	0
746	1	168	0		1	0	0
747	3	169	0		1	0	0
748	3	174	0		1	0	0
749	3	168	0		1	0	0
750	2	168	0		1	0	0
751	3	168	0		1	0	0
752	1	167	0		1	0	0
753	3	168	0		1	0	0
754	1	168	0		1	0	0
755	1	168	0		1	0	0
756	1	168	0		1	0	0
757	2	168	2	14	1	0	0
758	3	168	0		1	0	0
759	1	168	0		1	0	0
760	3	112	0		0	1	
761	3	168	1	107	1	0	0
762	2	168	0		1	0	0
763	1	168	0		1	0	0
764	3	168	0		1	0	0
765	1	168	0		1	0	0
766	1	168	0		1	0	0
767	3	168	0		1	0	0
768	3	176	0		1	0	0
769	1	168	0		1	0	0
770	2	168	0		1	0	0
771	1	168	0		1	0	0
772	3	168	0		1	0	0
773	2	182	0		1	0	0
774	3	169	0		1	0	0
775	2	168	0		1	0	0
776	3	168	0		1	0	0
777	2	169	0		1	0	0
778	2	175	0		1	0	0
779	3	168	0		1	0	0
780	3	168	0		1	0	0
781	2	175	0		1	0	0
782	2	168	0		1	0	0
783	2	168	0		1	0	0
784	1	168	0		1	0	0
785	2	168	0		1	0	0
786	2	168	0		1	0	0
787	1	168	0		1	0	0
788	1	171	0		1	0	0
789	2	175	0		1	0	0
790	1	168	0		1	0	0
791	1	168	0		1	0	0
792	2	168	0		1	0	0
793	3	168	0		1	0	0
794	1	168	0		1	0	0
795	1	168	0		1	0	0
796	2	168	0		1	0	0
797	1	168	0		1	0	0
798	2	168	0		1	0	0
799	2	168	0		1	0	0
800	2	168	2	84	1	0	0
801	1	168	0		1	0	0
802	2	168	0		1	0	0
803	3	168	0		1	0	0
804	2	168	0		1	0	0
805	2	168	0		1	0	0
806	3	140	0		0	1	
807	3	168	0		1	0	0
808	2	170	0		1	0	0
809	1	168	0		1	0	0
810	1	168	0		1	0	0
811	2	168	0		1	0	0
812	3	168	0		1	0	0
813	3	168	0		1	0	0
814	1	168	0		1	0	0
815	3	168	2	11	1	0	0
816	3	167	0		1	0	0
817	1	142	0		0	1	
818	1	175	0		1	0	0
819	3	168	0		1	0	0
820	1	168	0		1	0	0
821	3	168	0		1	0	0
822	3	168	0		1	0	0
823	3	169	0		1	0	0
824	3	168	0		1	0	0
825	2	168	0		1	0	0
826	1	168	0		1	0	0
827	3	168	0		1	0	0
828	2	168	0		1	0	0
829	2	168	0		1	0	0
830	3	168	0		1	0	0
831	2	168	1	140	1	0	0
832	2	168	0		1	0	0
833	1	84	0		0	1	
834	1	168	0		1	0	0
835	1	168	0		1	0	0
836	2	168	0		1	0	0
837	2	140	0		0	1	
838	1	168	0		1	0	0
839	1	168	0		1	0	0
840	2	168	0		1	0	0
842	1	140	0		0	1	
843	1	140	0		0	1	
844	2	168	0		1	0	0
845	1	168	0		1	0	0
846	1	141	0		0	1	
847	3	168	1	116	1	0	0
848	2	168	0		1	0	0
849	2	168	0		1	0	0
850	3	168	1	14	1	0	0
851	1	168	0		1	0	0
852	3	168	0		1	0	0
853	3	168	1	64	1	0	0
854	3	168	0		1	0	0
855	1	168	0		1	0	0
856	2	2	0		0	1	1
857	1	168	0		1	0	0
858	1	184	0		1	0	0
859	2	168	0		1	0	0
860	3	168	0		1	0	0
861	1	168	0		1	0	0
862	1	168	0		1	0	0
863	2	168	0		1	0	0
864	2	168	0		1	0	0
865	3	168	1	42	1	0	0
866	2	168	0		1	0	0
867	3	168	0		1	0	0
868	3	168	0		1	0	0
869	3	168	0		1	0	0
870	2	168	0		1	0	0
871	2	85	1	6	0	1	
872	1	168	0		1	0	0
873	3	173	0		1	0	0
874	1	168	0		1	0	0
875	1	168	0		1	0	0
876	2	168	4	28	1	0	0
877	3	167	0		1	0	0
878	1	168	0		1	0	0
879	1	168	0		1	0	0
880	1	168	0		1	0	0
881	3	168	0		1	0	0
882	2	0			0	1	
883	2	168	0		1	0	0
884	2	168	0		1	0	0
885	2	168	0		1	0	0
886	2	168	0		1	0	0
887	3	168	0		1	0	0
888	3	168	0		1	0	0
889	3	168	1	84	1	0	0
890	1	168	0		1	0	0
891	3	168	0		1	0	0
892	3	168	1	119	1	0	0
893	3	168	0		1	0	0
894	2	168	0		1	0	0
895	2	168	0		1	0	0
896	3	169	0		1	0	0
897	3	168	4	14	1	0	0
898	1	176	0		1	0	0
899	1	172	0		1	0	0
900	2	168	5	30	1	0	0
901	2	168	0		1	0	0
902	1	142	0		0	1	
903	3	168	0		1	0	0
904	3	168	0		1	0	0
905	2	168	0		1	0	0
906	1	168	0		1	0	0
907	3	175	0		1	0	0
908	1	168	0		1	0	0
909	2	167	0		1	0	0
910	1	168	0		1	0	0
911	3	168	0		1	0	0
912	3	168	0		1	0	0
913	3	168	0		1	0	0
914	1	2	0		0	1	
915	2	168	0		1	0	0
916	1	35	0		0	1	
917	3	168	0		1	0	0
918	1	168	0		1	0	0
919	2	56	0		0	1	
920	3	168	0		1	0	0
921	1	167	0		1	0	0
922	1	168	0		1	0	0
923	2	95	0		0	1	
924	1	168	0		1	0	0
925	3	168	0		1	0	0
926	2	168	0		1	0	0
927	1	168	0		1	0	0
928	3	168	0		1	0	0
929	3	168	0		1	0	0
930	2	28	0		0	1	
931	1	182	0		1	0	0
932	3	168	0		1	0	0
933	2	168	0		1	0	0
934	1	168	0		1	0	0
935	2	168	0		1	0	0
936	1	0			0	1	
937	2	168	0		1	0	0
938	3	168	3	14	1	0	0
939	2	190	0		1	0	0
940	3	168	0		1	0	0
941	1	168	0		1	0	0
942	3	168	0		1	0	0
943	1	168	0		1	0	0
944	3	168	0		1	0	0
945	2	168	0		1	0	0
946	2	168	0		1	0	0
947	1	183	0		1	0	0
948	3	175	0		1	0	0
949	3	169	0		1	0	0
950	2	169	0		1	0	0
951	3	168	0		1	0	0
952	2	168	0		1	0	0
953	3	168	0		1	0	0
954	1	168	3	57	1	0	0
955	3	169	0		1	0	0
956	2	168	0		1	0	0
957	2	120	0		0	1	1
958	3	168	0		1	0	0
959	2	168	0		1	0	0
961	3	168	0		1	0	0
962	3	168	0		1	0	0
963	3	168	0		1	0	0
964	2	168	0		1	0	0
965	1	28	0		0	1	
966	3	168	0		1	0	0
967	3	168	0		1	0	0
968	1	28	0		0	1	
969	1	167	0		1	0	0
970	3	168	0		1	0	0
971	2	168	0		1	0	0
972	3	168	0		1	0	0
973	3	168	0		1	0	0
974	3	168	2	5	1	0	0
975	2	168	0		1	0	0
976	2	168	0		1	0	0
977	3	168	0		1	0	0
978	1	168	0		1	0	0
979	1	168	0		1	0	0
980	3	168	0		1	0	0
981	3	168	2	28	1	0	0
982	2	168	0		1	0	0
983	2	168	3	56	1	0	0
984	2	168	0		1	0	0
985	1	168	0		1	0	0
986	1	168	0		1	0	0
987	2	168	0		1	0	0
988	3	168	0		1	0	0
989	2	168	0		1	0	0
990	1	168	0		1	0	0
991	2	168	0		1	0	0
992	3	168	0		1	0	0
993	3	175	0		1	0	0
994	3	168	3	48	1	0	0
995	3	154	0		1	0	0
996	3	168	0		1	0	0
997	1	168	0		1	0	0
998	2	168	1	84	1	0	0
999	3	168	0		1	0	0
1000	1	171	0		1	0	0
1002	2	168	0		1	0	0
1003	3	168	0		1	0	0
1004	3	168	0		1	0	0
1005	2	168	0		1	0	0
1006	3	168	1	28	1	0	0
1007	3	168	0		1	0	0
1008	3	168	0		1	0	0
1009	3	168	0		1	0	0
1010	3	168	0		1	0	0
1011	1	168	0		1	0	0
1012	1	168	0		1	0	0
1013	1	168	0		1	0	0
1014	1	168	0		1	0	0
1015	2	168	0		1	0	0
1016	2	168	0		1	0	0
1017	2	168	0		1	0	0
1018	1	168	0		1	0	0
1019	3	170	0		1	0	0
1020	3	175	0		1	0	0
1021	2	168	0		1	0	0
1022	2	168	0		1	0	0
1023	1	168	0		1	0	0
1024	3	168	0		1	0	0
1025	1	168	0		1	0	0
1026	3	168	0		1	0	0
1027	3	168	0		1	0	0
1028	1	168	0		1	0	0
1029	3	168	0		1	0	0
1030	2	168	0		1	0	0
1031	1	168	0		1	0	0
1032	2	170	0		1	0	0
1033	1	175	0		1	0	0
1034	1	168	0		1	0	0
1035	1	168	0		1	0	0
1036	2	168	0		1	0	0
1037	2	168	1	14	1	0	0
1038	1	168	0		1	0	0
1039	3	168	0		1	0	0
1040	2	172	0		1	0	0
1041	3	169	1	106	1	0	0
1042	3	178	0		1	0	0
1043	3	168	0		1	0	0
1044	1	169	0		1	0	0
1045	1	168	0		1	0	0
1046	2	56	0		0	1	
1047	2	168	0		1	0	0
1048	3	166	0		1	0	0
1049	3	140	0		0	1	
1050	3	168	0		1	0	0
1051	3	168	0		1	0	0
1052	3	168	1	84	1	0	0
1053	1	168	1	84	1	0	0
1054	3	168	0		1	0	0
1055	1	168	0		1	0	0
1056	1	168	0		1	0	0
1057	1	168	0		1	0	0
1058	3	167	0		1	0	0
1059	2	168	0		1	0	0
1060	2	168	0		1	0	0
1061	2	168	0		1	0	0
1062	3	168	0		1	0	0
1063	1	168	0		1	0	0
1064	1	168	0		1	0	0
1065	3	169	7	8	1	0	0
1066	3	168	0		1	0	0
1067	1	168	0		1	0	0
1068	1	3	0		0	1	
1069	3	188	0		1	0	0
1070	1	169	0		1	0	0
1071	3	168	0		1	0	0
1072	2	14	0		0	1	1
1073	2	168	0		1	0	0
1074	2	169	0		1	0	0
1075	3	168	0		1	0	0
1076	1	168	0		1	0	0
1077	2	168	0		1	0	0
1078	3	168	0		1	0	0
1079	1	168	0		1	0	0
1080	1	168	0		1	0	0
1081	3	175	0		1	0	0
1082	3	168	0		1	0	0
1083	3	169	0		1	0	0
1084	1	168	0		1	0	0
1085	1	168	0		1	0	0
1086	2	168	0		1	0	0
1087	1	167	0		1	0	0
1088	2	170	2	79	1	0	0
1089	1	175	0		1	0	0
1090	2	168	0		1	0	0
1091	1	168	0		1	0	0
1092	2	112	0		0	1	
1093	1	168	0		1	0	0
1094	3	168	0		1	0	0
1095	3	173	0		1	0	0
1096	1	168	0		1	0	0
1097	3	168	0		1	0	0
1098	2	167	0		1	0	0
1099	1	166	0		1	0	0
1100	3	170	0		1	0	0
1101	2	168	0		1	0	0
1102	1	168	0		1	0	0
1103	1	175	0		1	0	0
1104	2	168	0		1	0	0
1105	3	168	0		1	0	0
1106	2	168	0		1	0	0
1107	3	140	0		0	1	
1108	3	168	0		1	0	0
1109	3	168	0		1	0	0
1110	3	168	0		1	0	0
1111	3	168	0		1	0	0
1112	1	168	0		1	0	0
1113	1	168	0		1	0	0
1114	2	168	0		1	0	0
1115	3	168	0		1	0	0
1116	3	168	0		1	0	0
1117	2	175	0		1	0	0
1118	2	168	0		1	0	0
1119	3	175	0		1	0	0
1120	3	168	0		1	0	0
1121	2	168	0		1	0	0
1122	3	168	0		1	0	0
1124	2	168	0		1	0	0
1125	1	168	0		1	0	0
1126	3	168	0		1	0	0
1127	3	168	0		1	0	0
1128	3	168	0		1	0	0
1129	3	175	0		1	0	0
1130	2	168	0		1	0	0
1131	3	168	0		1	0	0
1132	1	168	0		1	0	0
1133	1	170	0		1	0	0
1134	2	196	0		1	0	0
1135	1	182	0		1	0	0
1136	1	168	0		1	0	0
1137	3	169	0		1	0	0
1138	2	168	0		1	0	0
1139	1	168	0		1	0	0
1140	1	168	7	33	1	0	0
1141	3	168	0		1	0	0
1142	3	168	0		1	0	0
1143	2	168	0		1	0	0
1144	3	168	0		1	0	0
1145	3	168	0		1	0	0
1146	3	168	0		1	0	0
1147	1	185	0		1	0	0
1148	1	168	0		1	0	0
1149	1	168	0		1	0	0
1150	1	168	0		1	0	0
1151	3	175	0		1	0	0
1152	1	168	1	78	1	0	0
1153	1	168	0		1	0	0
1154	3	168	0		1	0	0
1155	1	168	0		1	0	0
1156	2	168	1	56	1	0	0
1157	3	168	1	48	1	0	0
1158	3	168	0		1	0	0
1159	2	182	0		1	0	0
1160	2	168	0		1	0	0
1161	1	168	0		1	0	0
1162	2	170	0		1	0	0
1163	1	168	0		1	0	0
1164	1	168	0		1	0	0
1165	1	175	0		1	0	0
1166	3	168	0		1	0	0
1167	1	69	0		0	1	
1168	1	170	1	14	1	0	0
1169	2	175	0		1	0	0
1170	1	168	0		1	0	0
1171	2	167	0		1	0	0
1172	3	140	0		0	1	
1173	3	167	0		1	0	0
1174	3	168	0		1	0	0
1175	1	166	0		1	0	0
1176	1	169	0		1	0	0
1177	3	168	0		1	0	0
1178	3	169	0		1	0	0
1179	1	173	0		1	0	0
1180	1	169	0		1	0	0
1181	3	168	0		1	0	0
1182	3	168	0		1	0	0
1183	2	168	0		1	0	0
1184	3	168	0		1	0	0
1185	1	161	0		1	0	0
1186	3	168	0		1	0	0
1187	1	168	0		1	0	0
1188	3	166	0		1	0	0
1189	2	140	0		0	1	
1190	2	182	0		1	0	0
1191	1	175	0		1	0	0
1192	3	168	0		1	0	0
1193	2	168	0		1	0	0
1194	2	168	0		1	0	0
1195	3	168	0		1	0	0
1196	1	172	0		1	0	0
1197	2	168	0		1	0	0
1198	1	169	0		1	0	0
1199	2	112	0		0	1	
1200	2	168	0		1	0	0
1201	1	169	0		1	0	0
1202	1	168	0		1	0	0
1203	1	168	0		1	0	0
1204	1	168	0		1	0	0
1205	1	168	0		1	0	0
1206	2	168	0		1	0	0
1207	1	170	0		1	0	0
1208	2	168	0		1	0	0
1209	2	168	0		1	0	0
1210	2	56	0		0	1	
1211	2	84	0		0	1	
1212	1	168	0		1	0	0
1213	1	175	0		1	0	0
1214	2	168	0		1	0	0
1215	2	167	0		1	0	0
1216	2	168	0		1	0	0
1217	2	168	2	42	1	0	0
1218	2	169	0		1	0	0
1219	3	168	0		1	0	0
1220	1	168	1	43	1	0	0
1221	3	168	0		1	0	0
1222	1	28	0		0	1	
1223	2	169	0		1	0	0
1224	1	168	0		1	0	0
1225	1	168	0		1	0	0
1226	2	173	0		1	0	0
1227	3	168	0		1	0	0
1228	1	168	0		1	0	0
1229	2	168	0		1	0	0
1230	2	168	0		1	0	0
1231	3	168	0		1	0	0
1232	1	176	0		1	0	0
1233	1	168	0		1	0	0
1234	1	168	0		1	0	0
1235	3	168	0		1	0	0
1236	3	168	0		1	0	0
1237	2	168	0		1	0	0
1238	3	168	0		1	0	0
1239	1	140	0		0	1	
1240	2	179	0		1	0	0
1241	2	183	0		1	0	0
1242	1	112	0		0	1	
1243	2	168	0		1	0	0
1244	3	179	0		1	0	0
1245	2	196	1	28	1	0	0
1246	1	168	0		1	0	0
1247	2	168	0		1	0	0
1248	1	168	0		1	0	0
1249	3	101	0		0	1	
1250	2	189	0		1	0	0
1251	2	84	0		0	1	
1252	1	168	0		1	0	0
1253	3	168	0		1	0	0
1254	3	168	0		1	0	0
1255	2	168	0		1	0	0
1256	1	168	0		1	0	0
1257	3	0			0	1	
1258	2	168	0		1	0	0
1259	3	168	0		1	0	0
1260	1	168	0		1	0	0
1261	2	168	0		1	0	0
1262	3	168	0		1	0	0
1263	1	168	0		1	0	0
1264	1	182	0		1	0	0
1265	3	168	0		1	0	0
1266	3	168	0		1	0	0
1267	1	168	0		1	0	0
1268	1	168	0		1	0	0
1269	2	198	0		1	0	0
1270	1	169	0		1	0	0
1271	1	175	0		1	0	0
1272	1	168	0		1	0	0
1273	3	168	0		1	0	0
1274	2	168	0		1	0	0
1275	3	168	0		1	0	0
1276	2	55	0		0	1	
1277	2	175	0		1	0	0
1278	1	168	0		1	0	0
1279	3	170	0		1	0	0
1280	1	168	0		1	0	0
1281	2	168	0		1	0	0
1282	3	168	0		1	0	0
1283	1	141	0		0	1	
1284	2	168	0		1	0	0
1285	3	168	1	140	1	0	0
1286	2	0			0	1	
1287	1	168	0		1	0	0
1288	3	168	0		1	0	0
1289	1	140	0		0	1	
1290	3	168	0		1	0	0
1291	2	168	0		1	0	0
1292	1	168	0		1	0	0
1293	3	168	0		1	0	0
1294	2	168	0		1	0	0
1295	1	168	0		1	0	0
1296	1	168	0		1	0	0
1297	3	92	0		0	1	
1298	1	168	0		1	0	0
1299	2	175	0		1	0	0
1300	1	168	0		1	0	0
1301	3	168	0		1	0	0
1302	2	168	0		1	0	0
1303	3	168	0		1	0	0
1304	2	168	0		1	0	0
1305	3	168	0		1	0	0
1306	2	168	1	21	1	0	0
1307	2	168	0		1	0	0
1308	1	168	0		1	0	0
1309	3	168	0		1	0	0
1310	1	168	0		1	0	0
1311	3	168	0		1	0	0
1312	1	168	0		1	0	0
1313	1	168	0		1	0	0
1314	1	168	0		1	0	0
1315	3	168	0		1	0	0
1316	1	171	0		1	0	0
1317	3	168	0		1	0	0
1318	2	86	1	57	0	1	
1319	1	168	0		1	0	0
1320	1	168	0		1	0	0
1321	2	168	1	35	1	0	0
1322	3	14	0		0	1	
1323	1	168	1	2	1	0	0
1324	3	168	0		1	0	0
1325	2	168	0		1	0	0
1326	2	170	1	155	1	0	0
1327	3	168	0		1	0	0
1328	2	168	0		1	0	0
1329	3	168	0		1	0	0
1330	3	168	0		1	0	0
1331	1	168	0		1	0	0
1332	2	168	0		1	0	0
1333	1	168	0		1	0	0
1334	3	168	0		1	0	0
1335	2	170	0		1	0	0
1336	2	171	0		1	0	0
1337	1	168	0		1	0	0
1338	3	168	0		1	0	0
1339	2	168	0		1	0	0
1340	3	168	0		1	0	0
1341	3	168	0		1	0	0
1342	2	168	0		1	0	0
1343	2	168	0		1	0	0
1344	3	168	0		1	0	0
1345	1	14	0		0	1	
1346	2	168	0		1	0	0
1347	1	175	0		1	0	0
1348	1	168	0		1	0	0
1349	3	168	0		1	0	0
1350	2	140	0		0	1	
1351	3	168	0		1	0	0
1352	2	168	0		1	0	0
1353	1	56	0		0	1	
1354	2	168	0		1	0	0
1355	2	168	0		1	0	0
1356	1	167	0		1	0	0
1357	2	168	0		1	0	0
1358	1	168	0		1	0	0
1359	3	168	0		1	0	0
1360	1	175	1	116	1	0	0
1361	3	168	0		1	0	0
1362	1	168	0		1	0	0
1363	3	168	0		1	0	0
1364	1	169	0		1	0	0
1365	1	168	0		1	0	0
1366	2	168	1	40	1	0	0
1367	2	168	0		1	0	0
1368	3	168	0		1	0	0
1369	2	168	0		1	0	0
1370	3	168	0		1	0	0
1371	1	168	0		1	0	0
1372	3	168	0		1	0	0
1373	1	28	0		0	1	
1374	3	28	0		0	1	
1375	2	168	0		1	0	0
1376	2	169	0		1	0	0
1377	2	168	0		1	0	0
1378	1	168	0		1	0	0
1379	2	168	0		1	0	0
1380	3	168	0		1	0	0
1381	3	168	0		1	0	0
1382	2	168	0		1	0	0
1383	1	168	0		1	0	0
1384	1	168	0		1	0	0
1385	2	168	0		1	0	0
1386	3	63	0		0	1	
1387	3	168	0		1	0	0
1388	1	168	0		1	0	0
1389	3	168	0		1	0	0
1390	2	168	0		1	0	0
1391	2	168	0		1	0	0
1392	2	182	0		1	0	0
1393	2	168	0		1	0	0
1394	1	168	0		1	0	0
1395	2	169	0		1	0	0
1396	2	168	0		1	0	0
1397	1	168	0		1	0	0
1398	2	168	0		1	0	0
1399	1	168	0		1	0	0
1400	1	173	1	34	1	0	0
1401	3	168	0		1	0	0
1402	3	168	1	168	1	0	0
1403	3	168	1	32	1	0	0
1404	1	168	0		1	0	0
1405	2	190	0		1	0	0
1406	1	168	0		1	0	0
1407	2	166	0		1	0	0
1408	2	167	0		1	0	0
1409	1	167	0		1	0	0
1410	3	168	0		1	0	0
1411	2	168	0		1	0	0
1412	3	169	0		1	0	0
1413	2	170	0		1	0	0
1414	3	169	0		1	0	0
1415	3	168	0		1	0	0
1416	2	168	0		1	0	0
1417	1	168	0		1	0	0
1418	2	168	0		1	0	0
1419	3	168	0		1	0	0
1420	1	168	0		1	0	0
1421	2	168	1	28	1	0	0
1422	3	168	0		1	0	0
1423	1	169	0		1	0	0
1424	3	191	0		1	0	0
1425	3	168	0		1	0	0
1426	2	168	0		1	0	0
1427	1	168	0		1	0	0
1428	2	168	0		1	0	0
1429	2	168	0		1	0	0
1430	2	168	0		1	0	0
1431	1	169	0		1	0	0
1432	3	167	0		1	0	0
1433	2	168	0		1	0	0
1434	3	168	0		1	0	0
1435	2	169	0		1	0	0
1436	1	168	0		1	0	0
1437	1	168	0		1	0	0
1438	1	175	1	28	1	0	0
1439	2	168	0		1	0	0
1440	2	168	0		1	0	0
1441	2	168	0		1	0	0
1442	3	168	0		1	0	0
1443	1	167	0		1	0	0
1444	2	168	0		1	0	0
1445	3	168	0		1	0	0
1446	2	168	0		1	0	0
1447	1	168	0		1	0	0
1448	2	168	1	153	1	0	0
1449	3	168	0		1	0	0
1450	3	168	0		1	0	0
1451	2	168	0		1	0	0
1452	2	168	0		1	0	0
1453	3	182	0		1	0	0
1454	3	175	0		1	0	0
1455	3	168	0		1	0	0
1456	1	168	0		1	0	0
1457	3	168	0		1	0	0
1458	1	168	0		1	0	0
1459	2	168	0		1	0	0
1460	1	0			0	1	
1461	3	168	0		1	0	0
1462	1	169	0		1	0	0
1463	2	168	0		1	0	0
1464	3	168	0		1	0	0
1465	1	169	0		1	0	0
1466	2	168	0		1	0	0
1467	1	168	0		1	0	0
1468	2	168	0		1	0	0
1469	1	168	0		1	0	0
1470	2	168	0		1	0	0
1471	2	168	0		1	0	0
1472	3	35	0		0	1	
1473	2	168	0		1	0	0
1474	2	168	0		1	0	0
1475	2	168	0		1	0	0
1476	1	168	0		1	0	0
1477	1	168	0		1	0	0
1478	2	168	0		1	0	0
1479	2	168	0		1	0	0
1480	2	168	0		1	0	0
1481	2	175	0		1	0	0
1482	3	168	0		1	0	0
1483	2	168	0		1	0	0
1484	3	168	0		1	0	0
1485	1	168	0		1	0	0
1486	3	168	0		1	0	0
1487	1	169	1	169	1	0	0
1488	1	168	0		1	0	0
1489	3	168	0		1	0	0
1490	3	168	0		1	0	0
1491	2	168	0		1	0	0
1492	2	168	0		1	0	0
1493	2	168	0		1	0	0
1494	2	168	0		1	0	0
1495	1	168	0		1	0	0
1496	2	168	0		1	0	0
1497	3	167	0		1	0	0
1498	2	168	0		1	0	0
1499	1	168	0		1	0	0
1500	3	168	0		1	0	0
1501	3	175	0		1	0	0
1502	2	169	0		1	0	0
1503	1	168	0		1	0	0
1504	1	168	0		1	0	0
1505	2	35	0		0	1	
1506	3	168	0		1	0	0
1507	2	168	0		1	0	0
1508	1	168	0		1	0	0
1509	3	168	0		1	0	0
1510	1	14	0		0	1	
1511	1	168	0		1	0	0
1512	3	168	0		1	0	0
1513	3	168	0		1	0	0
1514	3	176	0		1	0	0
1515	2	168	0		1	0	0
1516	1	168	0		1	0	0
1517	3	168	0		1	0	0
1518	1	167	0		1	0	0
1519	2	169	0		1	0	0
1520	2	168	0		1	0	0
1521	1	169	0		1	0	0
1522	2	168	0		1	0	0
1523	2	168	0		1	0	0
1524	2	169	0		1	0	0
1525	3	169	1	159	1	0	0
1526	1	168	0		1	0	0
1527	3	169	0		1	0	0
1528	2	168	0		1	0	0
1529	3	168	0		1	0	0
1530	1	168	0		1	0	0
1531	2	168	0		1	0	0
1532	1	168	0		1	0	0
1533	1	168	0		1	0	0
1534	1	168	0		1	0	0
1535	2	168	0		1	0	0
1536	2	182	0		1	0	0
1537	3	168	0		1	0	0
1538	2	168	0		1	0	0
1539	2	168	0		1	0	0
1540	2	168	0		1	0	0
1541	2	168	0		1	0	0
1542	2	131	0		0	1	
1543	3	168	0		1	0	0
1544	1	168	0		1	0	0
1545	3	168	1	14	1	0	0
1546	1	168	0		1	0	0
1547	2	168	0		1	0	0
1548	3	168	0		1	0	0
1549	1	168	0		1	0	0
1550	3	168	0		1	0	0
1551	2	168	0		1	0	0
1552	3	168	0		1	0	0
1553	1	168	0		1	0	0
1554	2	168	0		1	0	0
1555	2	168	0		1	0	0
1556	3	168	0		1	0	0
1557	1	168	0		1	0	0
1558	1	168	2	21	1	0	0
1559	3	168	0		1	0	0
1560	3	28	0		0	1	
1561	3	168	0		1	0	0
1562	1	168	0		1	0	0
1563	1	175	0		1	0	0
1564	1	168	0		1	0	0
1565	1	168	0		1	0	0
1566	1	168	0		1	0	0
1567	2	168	0		1	0	0
1568	1	168	0		1	0	0
1569	2	168	0		1	0	0
1570	3	168	0		1	0	0
1571	2	168	0		1	0	0
1572	1	168	0		1	0	0
1573	1	168	0		1	0	0
1574	3	176	0		1	0	0
1575	2	168	0		1	0	0
1576	3	167	0		1	0	0
1577	2	167	0		1	0	0
1578	3	169	0		1	0	0
1579	3	169	0		1	0	0
1580	1	168	0		1	0	0
1581	1	168	0		1	0	0
1582	2	168	0		1	0	0
1583	3	167	0		1	0	0
1584	2	169	0		1	0	0
1585	2	168	0		1	0	0
1586	3	169	0		1	0	0
1587	3	168	0		1	0	0
1588	3	168	0		1	0	0
1589	2	169	1	84	1	0	0
1590	1	168	0		1	0	0
1591	3	169	0		1	0	0
1592	2	168	0		1	0	0
1593	1	167	0		1	0	0
1594	2	168	0		1	0	0
1595	3	168	0		1	0	0
1596	2	182	0		1	0	0
1597	2	168	0		1	0	0
1598	1	168	0		1	0	0
1599	3	168	0		1	0	0
1601	3	168	0		1	0	0
1602	1	14	0		0	1	
1603	2	168	0		1	0	0
1604	1	168	0		1	0	0
1605	2	169	0		1	0	0
1606	3	169	4	27	1	0	0
1607	1	169	0		1	0	0
1608	1	169	0		1	0	0
1609	1	169	0		1	0	0
1610	2	168	0		1	0	0
1611	2	169	0		1	0	0
1612	3	168	0		1	0	0
1613	3	168	0		1	0	0
1614	3	168	0		1	0	0
1615	2	173	0		1	0	0
1616	1	168	0		1	0	0
1617	3	168	0		1	0	0
1618	3	168	0		1	0	0
1619	2	168	0		1	0	0
1620	2	61	0		0	1	
1621	1	168	0		1	0	0
1622	3	28	0		0	1	
1623	1	168	2	14	1	0	0
1624	3	168	0		1	0	0
1625	3	168	0		1	0	0
1626	1	168	0		1	0	0
1627	2	169	0		1	0	0
1628	1	169	0		1	0	0
1629	3	168	0		1	0	0
1630	3	168	0		1	0	0
1631	3	168	0		1	0	0
1632	1	169	0		1	0	0
1633	1	169	0		1	0	0
1634	1	168	0		1	0	0
1635	2	168	0		1	0	0
1636	3	167	0		1	0	0
1637	1	171	0		1	0	0
1638	3	168	0		1	0	0
1639	2	168	0		1	0	0
1640	3	168	0		1	0	0
1641	3	105	0		0	1	
1642	3	169	0		1	0	0
1643	2	168	0		1	0	0
1644	3	176	0		1	0	0
1645	1	168	0		1	0	0
1646	2	168	0		1	0	0
1647	3	168	0		1	0	0
1648	2	168	0		1	0	0
1649	3	169	0		1	0	0
1650	2	180	0		1	0	0
1651	1	168	0		1	0	0
1652	3	14	0		0	1	
1653	2	168	0		1	0	0
1654	2	168	0		1	0	0
1655	2	168	0		1	0	0
1656	1	168	0		1	0	0
1657	2	168	0		1	0	0
1658	2	168	0		1	0	0
1659	1	168	0		1	0	0
1660	1	168	0		1	0	0
1661	3	168	0		1	0	0
1662	3	168	0		1	0	0
1663	3	168	0		1	0	0
1664	2	172	0		1	0	0
1665	2	168	0		1	0	0
1666	2	168	0		1	0	0
1667	1	168	0		1	0	0
1668	3	168	0		1	0	0
1669	3	168	0		1	0	0
1670	2	168	0		1	0	0
1671	2	168	0		1	0	0
1672	3	168	0		1	0	0
1673	3	168	0		1	0	0
1674	1	168	0		1	0	0
1675	3	168	0		1	0	0
1676	2	168	0		1	0	0
1677	2	168	0		1	0	0
1678	1	182	0		1	0	0
1679	2	168	0		1	0	0
1680	1	168	0		1	0	0
1681	1	168	0		1	0	0
1682	1	168	0		1	0	0
1683	1	168	0		1	0	0
1684	2	168	0		1	0	0
1685	1	113	0		0	1	
1686	1	168	0		1	0	0
1687	2	168	1	118	1	0	0
1688	2	168	0		1	0	0
1689	2	168	0		1	0	0
1690	2	168	0		1	0	0
1691	2	168	0		1	0	0
1692	2	168	4	112	1	0	0
1693	3	168	0		1	0	0
1694	2	167	0		1	0	0
1695	2	168	0		1	0	0
1696	2	170	0		1	0	0
1697	3	168	0		1	0	0
1698	1	168	0		1	0	0
1699	2	169	0		1	0	0
1700	3	168	0		1	0	0
1701	3	168	0		1	0	0
1702	1	168	0		1	0	0
1703	3	168	0		1	0	0
1704	1	168	0		1	0	0
1705	1	173	0		1	0	0
1706	2	168	1	168	1	0	0
1707	2	168	0		1	0	0
1708	3	168	0		1	0	0
1709	2	168	0		1	0	0
1710	3	168	0		1	0	0
1711	2	167	0		1	0	0
1712	1	168	0		1	0	0
1713	1	168	0		1	0	0
1714	1	169	0		1	0	0
1715	1	166	0		1	0	0
1716	3	168	0		1	0	0
1717	1	168	0		1	0	0
1718	3	168	0		1	0	0
1719	3	167	0		1	0	0
1720	3	168	0		1	0	0
1721	2	168	0		1	0	0
1722	3	169	0		1	0	0
1723	3	168	0		1	0	0
1724	2	168	4	85	1	0	0
1725	1	168	0		1	0	0
1726	1	168	0		1	0	0
1727	3	168	0		1	0	0
1728	1	168	0		1	0	0
1729	2	170	0		1	0	0
1730	1	168	0		1	0	0
1731	2	171	0		1	0	0
1732	2	171	0		1	0	0
1733	3	140	0		0	1	
1734	2	168	0		1	0	0
1735	1	175	0		1	0	0
1736	2	168	0		1	0	0
1737	1	168	0		1	0	0
1738	2	168	0		1	0	0
1739	2	168	0		1	0	0
1740	2	168	0		1	0	0
1741	3	168	0		1	0	0
1742	1	168	0		1	0	0
1743	2	168	0		1	0	0
1744	1	168	0		1	0	0
1745	1	168	0		1	0	0
1746	3	168	0		1	0	0
1747	3	168	0		1	0	0
1748	1	168	0		1	0	0
1749	3	168	0		1	0	0
1750	2	29	0		0	1	
1751	3	175	2	112	1	0	0
1752	1	168	2	100	1	0	0
1753	1	168	0		1	0	0
1754	1	168	0		1	0	0
1755	3	168	0		1	0	0
1756	1	168	0		1	0	0
1757	3	168	0		1	0	0
1758	1	168	0		1	0	0
1759	1	166	0		1	0	0
1760	1	168	0		1	0	0
1761	2	56	0		0	1	
1762	3	168	0		1	0	0
1763	2	168	0		1	0	0
1764	1	174	0		1	0	0
1765	3	42	0		0	1	1
1766	2	168	0		1	0	0
1767	2	168	0		1	0	0
1768	2	168	0		1	0	0
1769	2	168	0		1	0	0
1770	2	168	0		1	0	0
1771	2	168	0		1	0	0
1772	2	168	1	25	1	0	0
1773	2	168	0		1	0	0
1774	1	170	0		1	0	0
1775	3	168	0		1	0	0
1776	1	168	0		1	0	0
1777	2	168	0		1	0	0
1778	2	175	0		1	0	0
1779	1	168	0		1	0	0
1782	3	169	0		1	0	0
1783	1	168	0		1	0	0
1784	2	168	0		1	0	0
1785	2	168	0		1	0	0
1786	3	168	0		1	0	0
1787	3	168	2	45	1	0	0
1788	1	175	0		1	0	0
1789	3	169	0		1	0	0
1790	2	169	0		1	0	0
1791	2	169	0		1	0	0
1792	1	168	0		1	0	0
1793	2	158	0		1	0	0
1794	1	168	0		1	0	0
1795	2	168	0		1	0	0
1796	3	168	0		1	0	0
1797	3	169	0		1	0	0
1798	1	169	0		1	0	0
1799	3	169	0		1	0	0
1800	3	174	1	174	1	0	0
1801	2	166	0		1	0	0
1802	1	56	0		0	1	
1803	2	170	0		1	0	0
1804	2	168	0		1	0	0
1805	1	168	0		1	0	0
1806	2	175	0		1	0	0
1807	2	168	0		1	0	0
1808	1	168	0		1	0	0
1809	1	168	0		1	0	0
1810	2	168	0		1	0	0
1811	3	168	0		1	0	0
1812	3	168	0		1	0	0
1813	3	166	0		1	0	0
1814	2	168	0		1	0	0
1815	3	168	0		1	0	0
1816	2	168	0		1	0	0
1817	2	168	0		1	0	0
1818	3	168	0		1	0	0
1819	1	168	0		1	0	0
1820	1	168	0		1	0	0
1821	1	168	0		1	0	0
1822	2	168	0		1	0	0
1823	3	168	0		1	0	0
1824	2	168	0		1	0	0
1825	2	168	0		1	0	0
1826	3	167	0		1	0	0
1827	1	168	0		1	0	0
1828	2	168	0		1	0	0
1829	1	168	0		1	0	0
1830	2	168	0		1	0	0
1831	2	175	0		1	0	0
1832	1	168	0		1	0	0
1833	2	168	0		1	0	0
1834	2	168	0		1	0	0
1835	2	168	0		1	0	0
1836	1	168	0		1	0	0
1837	3	168	0		1	0	0
1838	1	168	0		1	0	0
1839	2	168	0		1	0	0
1840	3	168	0		1	0	0
1841	1	168	0		1	0	0
1842	1	168	2	84	1	0	0
1843	1	173	2	140	1	0	0
1844	2	174	0		1	0	0
1845	1	189	0		1	0	0
1846	3	168	0		1	0	0
1847	3	168	0		1	0	0
1848	1	168	0		1	0	0
1849	2	167	0		1	0	0
1850	1	168	2	140	1	0	0
1851	3	168	0		1	0	0
1852	1	168	0		1	0	0
1853	2	168	0		1	0	0
1854	3	168	0		1	0	0
1855	2	168	0		1	0	0
1856	3	168	0		1	0	0
1857	1	168	0		1	0	0
1858	3	168	0		1	0	0
1859	3	168	0		1	0	0
1860	2	168	0		1	0	0
1861	1	175	0		1	0	0
1862	3	168	0		1	0	0
1863	3	166	1	166	1	0	0
1864	2	168	0		1	0	0
1865	2	168	0		1	0	0
1866	2	169	1	14	1	0	0
1867	1	168	0		1	0	0
1868	3	168	0		1	0	0
1869	1	84	0		0	1	
1870	2	168	0		1	0	0
1871	3	168	0		1	0	0
1872	3	168	0		1	0	0
1873	2	168	0		1	0	0
1874	2	168	0		1	0	0
1875	1	168	0		1	0	0
1876	3	168	0		1	0	0
1877	2	140	0		0	1	
1878	3	168	0		1	0	0
1879	2	169	0		1	0	0
1880	1	168	1	43	1	0	0
1881	3	168	0		1	0	0
1882	2	168	0		1	0	0
1883	2	168	0		1	0	0
1884	3	168	0		1	0	0
1885	2	168	2	155	1	0	0
1886	2	168	0		1	0	0
1887	2	168	0		1	0	0
1888	1	168	0		1	0	0
1889	3	189	1	84	1	0	0
1890	2	168	0		1	0	0
1891	3	168	0		1	0	0
1892	1	169	0		1	0	0
1893	2	168	2	14	1	0	0
1894	1	168	0		1	0	0
1895	2	168	0		1	0	0
1896	3	168	0		1	0	0
1897	3	168	0		1	0	0
1898	3	168	0		1	0	0
1899	3	168	0		1	0	0
1900	3	84	0		0	1	
1901	1	168	0		1	0	0
1902	1	168	0		1	0	0
1903	1	168	0		1	0	0
1904	1	168	0		1	0	0
1905	2	168	0		1	0	0
1906	1	169	0		1	0	0
1907	2	169	0		1	0	0
1908	1	168	1	100	1	0	0
1909	2	168	0		1	0	0
1910	1	167	0		1	0	0
1911	2	14	0		0	1	
1912	1	168	0		1	0	0
1913	1	168	0		1	0	0
1914	2	169	0		1	0	0
1915	2	176	0		1	0	0
1916	3	168	4	79	1	0	0
1917	2	168	0		1	0	0
1918	1	168	0		1	0	0
1919	2	168	0		1	0	0
1920	1	168	0		1	0	0
1921	3	168	0		1	0	0
1922	3	168	0		1	0	0
1923	1	168	0		1	0	0
1924	3	168	0		1	0	0
1925	3	141	0		0	1	
1926	2	159	0		1	0	0
1927	3	168	1	150	1	0	0
1928	3	168	0		1	0	0
1929	1	168	0		1	0	0
1930	2	168	0		1	0	0
1931	2	168	0		1	0	0
1932	3	168	0		1	0	0
1933	2	172	0		1	0	0
1934	1	168	0		1	0	0
1935	1	168	0		1	0	0
1936	2	141	0		0	1	
1937	2	168	0		1	0	0
1938	3	168	0		1	0	0
1939	3	168	1	21	1	0	0
1940	1	168	0		1	0	0
1941	1	169	0		1	0	0
1942	3	174	0		1	0	0
1943	2	168	0		1	0	0
1944	2	168	0		1	0	0
1945	3	168	0		1	0	0
1946	1	168	0		1	0	0
1947	3	168	0		1	0	0
1948	2	168	0		1	0	0
1949	1	174	1	174	1	0	0
1950	1	168	0		1	0	0
1951	1	168	0		1	0	0
1952	1	173	0		1	0	0
1953	1	168	0		1	0	0
1954	3	168	0		1	0	0
1955	2	172	2	112	1	0	0
1956	2	168	0		1	0	0
1957	1	35	0		0	1	
1958	3	56	0		0	1	
1959	1	168	1	140	1	0	0
1960	3	168	0		1	0	0
1961	3	168	0		1	0	0
1962	2	168	0		1	0	0
1963	3	30	0		0	1	1
1964	3	192	0		1	0	0
1965	3	168	1	107	1	0	0
1966	2	168	0		1	0	0
1967	3	182	0		1	0	0
1968	2	168	0		1	0	0
1969	1	168	0		1	0	0
1970	2	28	0		0	1	
1971	1	168	0		1	0	0
1972	2	168	0		1	0	0
1973	3	169	0		1	0	0
1974	2	168	0		1	0	0
1975	2	168	0		1	0	0
1976	2	167	0		1	0	0
1977	2	111	0		0	1	
1978	1	56	0		0	1	
1979	3	168	1	148	1	0	0
1980	2	168	0		1	0	0
1981	3	168	0		1	0	0
1983	3	168	0		1	0	0
1984	1	168	1	56	1	0	0
1985	3	140	1	140	0	1	
1986	3	168	4	127	1	0	0
1987	3	168	0		1	0	0
1988	3	169	0		1	0	0
1989	2	170	0		1	0	0
1990	1	168	0		1	0	0
1991	2	170	0		1	0	0
1992	1	168	0		1	0	0
1993	2	168	0		1	0	0
1994	1	168	0		1	0	0
1995	2	141	0		0	1	
1996	1	170	0		1	0	0
1997	3	169	0		1	0	0
1998	3	168	2	156	1	0	0
1999	1	168	0		1	0	0
2000	3	168	0		1	0	0
2001	3	168	0		1	0	0
2002	3	168	0		1	0	0
2003	2	168	0		1	0	0
2004	1	168	0		1	0	0
2005	2	168	0		1	0	0
2006	1	168	0		1	0	0
2007	2	175	0		1	0	0
2008	1	168	0		1	0	0
2009	1	168	0		1	0	0
2010	3	168	0		1	0	0
2011	2	168	0		1	0	0
2012	1	168	0		1	0	0
2013	3	171	0		1	0	0
2014	2	167	0		1	0	0
2015	1	168	0		1	0	0
2016	3	168	0		1	0	0
2017	1	168	0		1	0	0
2018	3	168	0		1	0	0
2019	1	168	0		1	0	0
2020	3	168	0		1	0	0
2021	2	168	0		1	0	0
2022	1	168	0		1	0	0
2023	1	169	0		1	0	0
2024	3	140	0		0	1	
2025	3	168	0		1	0	0
2026	1	168	0		1	0	0
2027	2	169	0		1	0	0
2028	2	168	0		1	0	0
2029	3	168	0		1	0	0
2030	3	168	0		1	0	0
2031	2	168	0		1	0	0
2032	2	168	0		1	0	0
2033	1	168	0		1	0	0
2034	1	168	0		1	0	0
2035	2	169	1	169	1	0	0
2036	2	91	0		0	1	
2037	2	168	0		1	0	0
2038	2	168	0		1	0	0
2039	2	168	0		1	0	0
2040	1	168	0		1	0	0
2041	3	168	1	111	1	0	0
2042	3	169	0		1	0	0
2043	3	168	0		1	0	0
2044	3	168	0		1	0	0
2045	1	169	3	56	1	0	0
2046	1	168	0		1	0	0
2047	2	168	0		1	0	0
2048	2	168	0		1	0	0
2049	1	168	1	112	1	0	0
2050	2	199	2	92	1	0	0
2051	3	168	0		1	0	0
2052	3	168	0		1	0	0
2053	3	168	0		1	0	0
2054	1	168	0		1	0	0
2055	2	168	0		1	0	0
2056	1	168	0		1	0	0
2057	2	168	0		1	0	0
2058	1	168	0		1	0	0
2059	2	168	0		1	0	0
2060	2	168	0		1	0	0
2061	2	168	0		1	0	0
2062	1	168	0		1	0	0
2063	1	168	0		1	0	0
2064	1	168	0		1	0	0
2065	3	169	0		1	0	0
2066	1	168	0		1	0	0
2067	2	175	0		1	0	0
2068	2	168	2	112	1	0	0
2069	2	168	0		1	0	0
2070	3	28	0		0	1	
2071	2	168	0		1	0	0
2072	1	168	0		1	0	0
2073	3	168	0		1	0	0
2074	1	168	0		1	0	0
2075	1	168	0		1	0	0
2076	2	168	0		1	0	0
2077	1	168	0		1	0	0
2078	3	168	0		1	0	0
2079	1	168	0		1	0	0
2080	3	168	1	168	1	0	0
2081	1	168	0		1	0	0
2082	2	168	0		1	0	0
2083	1	168	0		1	0	0
2084	3	169	0		1	0	0
2085	1	168	0		1	0	0
2086	1	168	0		1	0	0
2087	2	168	0		1	0	0
2088	2	168	0		1	0	0
2089	2	168	0		1	0	0
2090	3	168	0		1	0	0
2091	3	194	0		1	0	0
2092	2	168	0		1	0	0
2093	3	168	0		1	0	0
2094	1	168	0		1	0	0
2095	1	168	0		1	0	0
2096	2	168	0		1	0	0
2097	1	168	0		1	0	0
2098	2	168	0		1	0	0
2099	1	169	0		1	0	0
2100	3	168	0		1	0	0
2101	2	168	0		1	0	0
2102	2	169	0		1	0	0
2103	2	168	0		1	0	0
2104	1	169	0		1	0	0
2105	2	168	0		1	0	0
2106	2	173	0		1	0	0
2107	3	175	0		1	0	0
2108	1	168	0		1	0	0
2109	2	168	0		1	0	0
2110	1	168	0		1	0	0
2111	1	170	0		1	0	0
2112	1	168	0		1	0	0
2113	2	168	0		1	0	0
2114	3	168	1	168	1	0	0
2115	1	168	0		1	0	0
2116	3	168	0		1	0	0
2117	3	168	0		1	0	0
2118	3	168	0		1	0	0
2119	2	168	0		1	0	0
2120	3	168	0		1	0	0
2121	3	168	0		1	0	0
2122	3	168	0		1	0	0
2123	1	168	0		1	0	0
2124	1	168	0		1	0	0
2125	2	167	0		1	0	0
2126	2	168	0		1	0	0
2127	1	168	0		1	0	0
2128	2	168	0		1	0	0
2129	2	168	0		1	0	0
2130	2	168	0		1	0	0
2131	2	168	0		1	0	0
2132	1	168	0		1	0	0
2133	3	168	0		1	0	0
2134	2	168	0		1	0	0
2135	1	168	0		1	0	0
2136	1	168	0		1	0	0
2137	2	168	0		1	0	0
2138	1	168	0		1	0	0
2139	1	168	0		1	0	0
2140	2	167	0		1	0	0
2141	2	168	0		1	0	0
2142	1	168	0		1	0	0
2143	3	73	0		0	1	1
2144	2	168	0		1	0	0
2145	2	168	0		1	0	0
2146	1	168	0		1	0	0
2147	3	140	0		0	1	
2148	3	168	0		1	0	0
2149	1	169	0		1	0	0
2150	1	168	0		1	0	0
2151	2	168	0		1	0	0
2152	3	167	0		1	0	0
2153	3	167	0		1	0	0
2154	2	167	0		1	0	0
2155	1	168	0		1	0	0
2156	2	168	0		1	0	0
2157	3	168	0		1	0	0
2158	3	168	0		1	0	0
2159	1	168	0		1	0	0
2160	3	168	0		1	0	0
2161	3	168	0		1	0	0
2162	1	168	0		1	0	0
2163	1	168	0		1	0	0
2164	1	169	1	141	1	0	0
2165	3	169	0		1	0	0
2166	2	15	0		0	1	
2167	1	168	0		1	0	0
2168	1	168	0		1	0	0
2169	1	168	0		1	0	0
2170	2	168	0		1	0	0
2171	2	167	0		1	0	0
2172	2	167	0		1	0	0
2173	1	168	0		1	0	0
2174	3	168	0		1	0	0
2175	1	168	0		1	0	0
2176	3	168	0		1	0	0
2177	3	168	0		1	0	0
2178	3	168	0		1	0	0
2179	1	168	0		1	0	0
2180	2	166	0		1	0	0
2181	3	168	0		1	0	0
2182	3	168	1	82	1	0	0
2183	1	168	0		1	0	0
2184	1	169	0		1	0	0
2185	1	168	0		1	0	0
2186	3	168	0		1	0	0
2187	2	168	0		1	0	0
2188	3	171	0		1	0	0
2189	1	168	0		1	0	0
2190	1	168	0		1	0	0
2191	3	169	0		1	0	0
2192	3	168	0		1	0	0
2193	1	168	0		1	0	0
2194	1	168	0		1	0	0
2195	3	168	0		1	0	0
2196	2	168	0		1	0	0
2197	2	167	0		1	0	0
2198	3	167	0		1	0	0
2199	3	167	0		1	0	0
2200	3	167	0		1	0	0
2201	1	167	0		1	0	0
2202	1	166	0		1	0	0
